# Supplementary material for: Hapten Synthesis and Monoclonal Antibody Preparation for Simultaneous Detection of Albendazole and Its Metabolites in Animal-Origin Food
Source: Foods. 2021 Dec 14;10(12):3106. doi: 10.3390/foods10123106 (PMC8700926; doi:10.3390/foods10123106)
Supplement: Supplementary file 1 [file foods-10-03106-s001.zip]

Archive with 1 entries (1 files):
- foods-1478410-supplementary.pdf
